# Supplementary material for: H2 clumped isotope measurements at natural isotopic abundances
Source: Rapid Commun Mass Spectrom. 2019 Jan 11;33(3):239–51. doi: 10.1002/rcm.8323 (PMC6590658; doi:10.1002/rcm.8323)
Supplement: Supplementary file 2 — Supporting Info Item. [file RCM-33-239-s002.xlsx]

## Sheet: Gases
Bottle no	Filling	Type	Gas name	Last filled	Notes
Cylinders
		50-L cylinder	IMAU-H2	comercial	the general IMAU H2 reference gas
		Alu cylinder	AP 552	comercial	dD nominal -200 permil, dDD apparently normal
		Alu cylinder	NAT 360	comercial	dD nominal +200 permil, dDD very enriched (DDD 26000 permil)
Glass bottles
1	1	glass, small	IMAU-H2	2017-02-20	H2 IMAU lab gas dD about -150, DD apparently normal
2	1	glass, small	IMAU-H2	2017-02-20	H2 IMAU lab gas dD about -150, DD apparently normal
3	1	glass, small	IMAU-H2	2017-02-20	H2 IMAU lab gas dD about -150, DD apparently normal --> contaminated, was probably leaking
4	1	glass, large	IMAU-H2	2017-02-20	H2 IMAU lab gas dD about -150, DD apparently normal
5	1	glass, large	H2 from AP552	2017-02-27	from Alu ref cylinder AP552, nominal dD -200 permil, DD apparently normal
1	2	glass, small	H2 from NAT360	2017-02-27	from Alu ref cylinder NAT360, nominal dD +200 permil, DD strongly enriched
5	2	glass, large	mixture IMAU H2 + AP552	2017-07-24	AP552 550 mbar + IMAU-H2 up tp 1378 mbar; gas transferred through LN2, mass scan ok (dry)
6	1	glass, large	H2 from AP552	2017-07-24	gas transferred through LN2
13	1	1-L flask, Normah	mixture IMAU H2 + AP552	2017-07-24	flask UU-1-10-728, IMAU-H2 705 mbar + AP552 up to 1070 mbar; gas transferred through LN2
14	1	1-L flask, Normag	mixture IMAU H2 + NAT360	2017-07-25	flask UU-1-10-733, IMAU-H2 822 mbar + NAT360 up to 871 mbar + again IMAU-H2 up to 1700 mbar; gas transferred through LN2
15	1	1-L flask, Normag	mixture IMAU H2 + NAT360	2017-07-25	flask UU-1-10-700, IMAU-H2 761 mbar + NAT360 up to 861 mbar + again IMAU-H2 up to 1701 mbar; gas transferred through LN2
16	1	1-L flask, Normag	mixture IMAU H2 + NAT360	2017-07-25	flask UU-1-10-690, IMAU-H2 743 mbar + NAT360 up to 911 mbar + again IMAU-H2 up to 1698 mbar; gas transferred through LN2

## Sheet: All experiments
Measurements										Results								Mass stability
Date	Exp no	Sweep/ratio	Sample A	Sample B	S-window	Configuration	Tunning	Pres adjust?	Flag	dD B vs A mean	dD B vs A std	n	sderr	dDD B vs A mean	dDD B vs A std	n	sderr	M2	M3	M4	Success?	Comments
2017-02-23	316	ratio	IMAU-H2 bottle 2	AP552 cylinder	open	H2 configuration without Center cup		-99	0	-79.8605	1.99922	9	0.666405	-126.716	20.8588	9	6.95292				yes
2017-02-24	318	ratio	AP552 cylinder	AP552 cylinder	open	H2 configuration without Center cup			1												no	pressure adjust test
2017-02-24	319	ratio	AP552 cylinder	AP552 cylinder	open	H2 configuration without Center cup			2												no
2017-02-24	320	ratio	AP552 cylinder	AP552 cylinder	open	H2 configuration without Center cup		1600000000	0	0.639773	1.1889	28	0.224682	5.13341	43.8601	44	6.61216				yes
2017-02-25	321	ratio	IMAU-H2 bottle 2	AP552 - H2 cylinder?	open	H2 configuration without Center cup		3000000000	0	-73.6109	0.975554	2	0.689821	-146.946	3.62136	2	2.56069				partly
2017-02-25	322	ratio	IMAU-H2 bottle 2	AP552 - H2 cylinder?	Open	H2 configuration without Center cup		2750000000	0									2.333	3.1752	4.0285
2017-02-27	323	ratio	IMAU-H2 bottle 2	AP552 - H2 bottle 5	open	H2 configuration without Center cup		2500000000	0	-81.7399	1.16515	8	0.411941	-138.575	18.9382	8	6.69566	2.331	3.1732	4.0262	yes
2017-02-27	324	ratio	IMAU-H2 bottle 2	AP552 - H2 bottle 5	Open	H2 configuration without Center cup			2												no
2017-02-27	325	ratio	IMAU-H2 bottle 2	AP552 - H2 bottle 5	closed	H2 configuration without Center cup		5000000000	0	-81.7075	1.27594	20	0.285309	-142.501	14.7786	20	3.30459	2.331	3.1735	4.0265	yes
2017-02-28	326	ratio	IMAU-H2 bottle 2	AP552 - H2 bottle 5	closed	H2 configuration without Center cup		2000000000	0	-81.7371	2.4171	20	0.540481	-153.039	18.8723	20	4.21998	2.3318	3.174	4.027	yes	memory test
2017-02-28	327	ratio	IMAU-H2 bottle 3	AP552 - H2 bottle 5	Closed	H2 configuration without Center cup	H2 tuning mass 3 S-closed	8000000000	2	-46.1139	19.2029	20	4.29389	-31.7083	21.8197	20	4.87904	2.3322	3.1744	4.0275	not really	Sample A contaminated with air, compare with 328
2017-03-01	328	ratio	IMAU-H2 bottle 4	AP552 - H2 bottle 5	Closed	H2 configuration without Center cup	H2 tuning mass 3 S-closed	8000000000	0	-85.4762	3.13208	11	0.944359	-147.525	17.8862	12	5.1633	2.3315	3.1736	4.0268	yes	both samples relatively clean, to compare with 327
2017-03-02	329	ratio	NAT360 bottle 1	AP552- Alu cylinder	Closed	H2 configuration without Center cup	H2 tuning mass 3 S-closed	8000000000	0	-325.568	3.83354	10	1.21227	-978.762	0.19682	10	0.0622399	2.3315	3.1736	4.0267	yes	high DD sample (NAT360) on A, without heating
2017-03-02	330_rep	ratio	NAT360 bottle 1 heated	AP552- Alu cylinder	Closed	H2 configuration without Center cup	H2 tuning mass 3 S-closed	8000000000	0	-332.289	2.23499	6	0.91243	-971.854	0.451568	6	0.184352	2.3314	3.1735	4.0267	yes	high DD sample (NAT360) on A, with Pt inside, heated with the heatgun; data missing??
2017-03-02	331	ratio	NAT360 bottle 1 heated	AP552- Alu cylinder	Closed	H2 configuration without Center cup	H2 tuning mass 3 S-closed	8000000000	0	-324.155	3.65008	10	1.15426	-958.324	3.27229	10	1.03479	2.3318	3.1739	4.0269	not really	high DD sample (NAT360) on A, with Pt inside, heated again with the heatgun; Angle Valve Analyzer closed!
2017-03-02	332	ratio	NAT360 bottle 1 heated	AP552- Alu cylinder	Closed	H2 configuration without Center cup	H2 tuning mass 3 S-closed	5500000000	0	-315.926	5.73113	6	2.33973	-963.317	0.706996	6	0.28863	2.3322	3.1746	4.0279	yes	same as 331, with the lef tover gas; Angle Valve Analyzer open this time
2017-03-03	333	ratio	NAT360 bottle 1 heated	NAT360 Alu cylinder	Closed	H2 configuration without Center cup	H2 tuning mass 3 S-closed	4000000000	0	-3.13918	1.17939	6	0.481486	697.019	12.5359	12	3.6188	2.3326	3.175	4.0284	yes	compare the NAT 360 gas with and without heating
2017-07-10	464	ratio	AP552- Alu cylinder	AP552- Alu cylinder	closed	H2 configuration without Center cup	H2 tuning mass 3 S-closed	7500000000	0	2.95074	4.62182	8	1.63406	0.180365		1					partly	CDD failed soon after start
2017-07-10	465	ratio	AP552- Alu cylinder	AP552- Alu cylinder	closed	H2 configuration without Center cup	H2 tuning mass 3 S-closed	7500000000	0	-0.67659	0.847967	8	0.299802	-0.801816	6.79494	13	1.88458	2.318	3.1503	3.9946	yes	not very good
2017-07-12	466	ratio + sweep	AP552- Alu cylinder	AP552- Alu cylinder	closed	H2 configuration without Center cup	H2 tuning mass 3 S-closed	7500000000	0	-3.60235	0.679266	8	0.240157	12.9847	16.4334	12	4.74391	2.3183	3.1504	3.9944	yes	not very good
2017-07-12	467	ratio + sweep	AP552- Alu cylinder	AP552- Alu cylinder	closed	H2 configuration without Center cup	H2 tuning mass 3 S-closed	7500000000	0	2.41555	2.90794	14	0.77718	56.2745	19.7242	14	5.27151	2.3194	3.1515	3.9954	yes
2017-07-13	468	ratio + sweep	AP552- Alu cylinder	AP552- Alu cylinder	closed	H2 configuration without Center cup	H2 tuning mass 3 S-closed	7500000000	2									2.321	3.1532	3.9971	no	Peak center test, did not work
2017-07-13	469	ratio + sweep	AP552- Alu cylinder	AP552- Alu cylinder	closed	H2 configuration without Center cup	H2 tuning mass 3 S-closed	7500000000	2												no	Peak center test, did not work
2017-07-13	470	ratio + sweep	AP552- Alu cylinder	AP552- Alu cylinder	closed	H2 configuration without Center cup	H2 tuning mass 3 S-closed	7500000000	2												no	Peak center test, did not work
2017-07-13	471	ratio + sweep	AP552- Alu cylinder	IMAU-H2 bottle 4	closed	H2 configuration without Center cup	H2 tuning mass 3 S-closed	7500000000	0	74.6834	3.6	30	0.657267	68.6357	12.2	29	2.26548	2.321	3.1531	3.9973	yes
2017-07-14	472	ratio + sweep	AP552- Alu cylinder	AP552- Alu cylinder	closed	H2 configuration without Center cup	H2 tuning mass 3 S-closed	7500000000	0	3.90114	1.91751	30	0.350088	17.1162	13.6345	29	2.53187	2.3205	3.1528	3.997	yes	zero enrichment after crimping
2017-07-17	473	ratio + sweep	AP552- Alu cylinder	IMAU-H2 bottle 4	closed	H2 configuration without Center cup	H2 tuning mass 3 S-closed	7500000000	0	80.4102	3.46737	30	0.633052	106.123	21.2134	28	4.00896	2.3195	3.1517	3.9958	yes	after new crimping
2017-07-18	474	ratio + sweep	IMAU-H2 bottle 4	AP552- Alu cylinder	closed	H2 configuration without Center cup	H2 tuning mass 3 S-closed	7500000000	0	-80.4591	1.09037	30	0.199074	-121.824	10.7651	30	1.96544	2.32	3.1522	3.9962	yes	after new crimping
2017-07-19	475	LIDI-A	IMAU-H2 bottle 4	AP552- Alu cylinder	closed	H2 configuration without Center cup	H2 tuning mass 3 S-closed		3									2.3195	3.1516	3.9956
2017-07-19	476	LIDI-B	IMAU-H2 bottle 4	AP552- Alu cylinder	closed	H2 configuration without Center cup	H2 tuning mass 3 S-closed		3
2017-07-20	477 A	LIDI-A	IMAU-H2 bottle 4	IMAU-H2 bottle 4	closed	H2 configuration without Center cup	H2 tuning mass 3 S-closed		3									2.317	3.1495	3.9938		zero enrichment LIDI
2017-07-20	477 B	LIDI-B	IMAU-H2 bottle 4	IMAU-H2 bottle 4	closed	H2 configuration without Center cup	H2 tuning mass 3 S-closed		3													zero enrichment LIDI
2017-07-22	478	ratio + sweep	IMAU-H2 bottle 4	IMAU-H2 bottle 4	closed	H2 configuration without Center cup	H2 tuning mass 3 S-closed	7500000000	0	-0.495195	0.882035	14	0.235734	-4.01165	15.0481	14	4.02178	2.319	3.1514	3.9956	partly	zero enrichment after baking, masses drifted
2017-07-23	479	ratio + sweep	IMAU-H2 bottle 4	IMAU-H2 bottle 4	closed	H2 configuration without Center cup	H2 tuning mass 3 S-closed	7500000000	2									2.3185	3.1508	3.995	no	zero enrichment
2017-07-24	480	ratio + sweep	IMAU-H2 bottle 4	IMAU-H2 bottle 4	closed	H2 configuration without Center cup	H2 tuning mass 3 S-closed	7500000000	0	-1.60469	4.11526	16	1.02882	5.27775	14.5711	16	3.64277	2.3185	3.1507	3.9947	yes	zero enrichment
2017-07-24	481	ratio + sweep	IMAU-H2 bottle 4	H2 Mix bottle 5	closed	H2 configuration without Center cup	H2 tuning mass 3 S-closed	7500000000	0	-26.0686	2.05418	14	0.549001	-32.7373	11.4663	14	3.06449	2.3192	3.1512	3.9953	yes	changed M3 settling time form 3 to 8 s; B scan MS0007
2017-07-25	482	ratio + sweep	IMAU-H2 bottle 4	H2 Mix bottle 5	closed	H2 configuration without Center cup	H2 tuning mass 3 S-closed	7500000000	0	-28.0225	1.42023	18	0.334751	-45.4091	11.7603	18	2.77192	2.3185	3.1505	3.9948	yes	from here start with B at lower volume; beginning was bad (too high pressure)
2017-07-26	483	ratio + sweep	IMAU-H2 bottle 4	H2 bottle 6	closed	H2 configuration without Center cup	H2 tuning mass 3 S-closed	7500000000	0	-83.2907	3.77456	14	1.00879	-143.625	22.1071	14	5.90836	2.3194	3.1511	3.9952	partly	B scan MS0008
2017-07-27	484	ratio + sweep	IMAU-H2 bottle 4	H2 Mix bottle 5	closed	H2 configuration without Center cup	H2 tuning mass 3 S-closed	7500000000	0	-26.611	1.57541	10	0.498189	-39.2447	15.9264	12	4.59755	2.3188	3.1509	3.9947	partly
2017-07-27	485	ratio + sweep	IMAU-H2 bottle 4	H2 Mix bottle 5	closed	H2 configuration without Center cup	H2 tuning mass 3 S-closed	5500000000	0	-25.3774	3.17848	6	1.29761	-38.0999	18.0556	16	4.51389	2.3195	3.1516	3.9952	partly	low pressure test; only the beginning is approx good
2017-07-29	486	ratio + sweep	IMAU-H2 bottle 4	H2 Mix bottle 5	closed	H2 configuration without Center cup	H2 tuning mass 3 S-closed	5500000000	0	-27.8484	1.54749	20	0.34603	-41.0994	16.9809	20	3.79704	2.319	3.1509	3.9945	yes	low pressure test
2017-07-30	487	ratio + sweep	IMAU-H2 bottle 4	H2 bottle 6	closed	H2 configuration without Center cup	H2 tuning mass 3 S-closed	5500000000	0	-81.6875	0.247873	2	0.175273	-150.925	2.20989	2	1.56263	2.3182	3.15	3.9936	little	low pressure test; compare with 486; off the peak after 5 samples, but realli unstable after 1 sample
2017-07-30	488	ratio + sweep	IMAU-H2 bottle 4	H2 bottle 6	closed	H2 configuration without Center cup	H2 tuning mass 3 S-closed	5500000000	0	-81.2702	1.46035	4	0.730173	-134.211	19.2073	4	9.60366	2.3175	3.1499	3.9937	partly	masses very unstable, only 2 meas series
2017-07-30	488_restart	ratio + sweep	IMAU-H2 bottle 4	H2 bottle 6	closed	H2 configuration without Center cup	H2 tuning mass 3 S-closed	5500000000	0	-81.8426	2.68428	10	0.848844	-147.51	9.73361	9	3.24454	2.3185	3.1506	3.9946	partly
2017-07-30	489	ratio + sweep	IMAU-H2 bottle 4	H2 bottle 6	closed	H2 configuration without Center cup	H2 tuning mass 3 S-closed	7500000000	2									2.3188	3.15009	3.9949	no	back to higher pressure; M3 and M4 fell off the peak soon after start
2017-07-31	490	ratio + sweep	IMAU-H2 bottle 4	H2 bottle 6	closed	H2 configuration without Center cup	H2 tuning mass 3 S-closed	7500000000	0	-82.1676	1.11425	28	0.210573	-142.201	12.3525	28	2.3344	2.3196	3.1518	3.9958	yes	after air conditionning restarted
2017-08-01	491	ratio + sweep	IMAU-H2 bottle 4	H2 Mix bottle 5	closed	H2 configuration without Center cup	H2 tuning mass 3 S-closed	7500000000	0	-25.6909	1.11948	8	0.395796	-39.6537	15.7327	12	4.54163	2.3198	3.1519	3.9959	partly	mass unstable, it fell off the peak; no significant difference between first and second M3/M2 calculation
2017-08-01	492	ratio + sweep	IMAU-H2 bottle 4	H2 Mix bottle 5	closed	H2 configuration without Center cup	H2 tuning mass 3 S-closed	7500000000	0	-26.6808	0.805355	30	0.147037	-43.0083	11.6168	30	2.12092	2.3206	3.1527	3.9967	yes
2017-08-02	493	ratio + sweep	IMAU-H2 bottle 4	H2 Mix bottle 5	closed	H2 configuration without Center cup	H2 tuning mass 3 S-closed	9000000000	0	-25.4404	4.94282	14	1.32103	-40.2842	13.0462	14	3.48674	2.3204	3.1522	3.9964	partly	pressure ajust went wrong at some point
2017-08-02	494	ratio + sweep	IMAU-H2 bottle 4	H2 bottle 6	closed	H2 configuration without Center cup	H2 tuning mass 3 S-closed	9000000000	0	-81.6302	1.40948	15	0.363925	-137.312	11.5902	16	2.89754	2.3208	3.1529	3.9969	partly	after computer restart; the peaks drifter at some point
2017-08-04	495	ratio + sweep	IMAU-H2 bottle 4	H2 bottle 6	closed	H2 configuration without Center cup	H2 tuning mass 3 S-closed	9000000000	0	-81.7207	1.45137	22	0.309433	-144.522	12.6951	22	2.7066	2.3204	3.1526	3.9965	yes	high pressure; pressure ajdust sometimes failing
2017-08-04	496	ratio + sweep	IMAU-H2 bottle 4	H2 bottle 6	closed	H2 configuration without Center cup	H2 tuning mass 3 S-closed	5500000000	0	-83.2025	1.05037	10	0.332157	-138.274	12.8319	10	4.05781	2.321	3.1532	3.9966	yes	low pressure, short exp, after Ultra hardware reset
2017-08-04	497	ratio + sweep	IMAU-H2 bottle 4	H2-flask-13	closed	H2 configuration without Center cup	H2 tuning mass 3 S-closed	9000000000	0	-21.4032	1.21406	28	0.229435	-37.0997	12.5564	28	2.37293	2.3202	3.1523	3.9963	yes	high pressure; Mass scans A - MS-0011; B - MS-0010; some air contamination on B
2017-08-05	498	ratio + sweep	IMAU-H2 bottle 4	H2-flask-13	closed	H2 configuration without Center cup	H2 tuning mass 3 S-closed	9000000000	0	-21.7587	6.59511	15	1.70285	-39.0252	13.7603	15	3.55288	2.3202	3.1523	3.9965	yes	high pressure
2017-08-05	499	ratio + sweep	IMAU-H2 bottle 4	H2-flask-13	closed	H2 configuration without Center cup	H2 tuning mass 3 S-closed	5500000000	0	-21.9012	1.50725	18	0.355263	-36.8734	21.67	20	4.84557				yes	low pressure, to compare with 498
2017-08-05	500	ratio + sweep	IMAU-H2 bottle 4	H2-flask-13	closed	H2 configuration without Center cup	H2 tuning mass 3 S-closed	5500000000	0	-22.6947	0.509535	10	0.161129	-36.6027	13.6757	10	4.32463				yes	same gas as 499; gas stored in 4-valve volumes for ~ 1 day
2017-08-07	501	ratio + sweep	IMAU-H2 bottle 4	H2-flask-13	closed	H2 configuration without Center cup	H2 tuning mass 3 S-closed	9000000000	0	-21.4791	0.697954	23	0.145534	-32.3389	9.97552	23	2.08004	2.322	3.1542	3.9982	yes	high pressure
2017-08-08	502	ratio + sweep	IMAU-H2 bottle 4	H2-bottle-6	closed	H2 configuration without Center cup	H2 tuning mass 3 S-closed	9000000000	0	-81.2343	0.770462	11	0.232303	-141.548	9.77973	12	2.82316	2.3214	3.1536	3.9976	yes	before installing the Valco valve
2017-08-08	503	ratio + sweep	IMAU-H2 bottle 4	H2-bottle-6	closed	H2 configuration without Center cup	H2 tuning mass 3 S-closed	9000000000	0	-81.4971	0.877665	26	0.172124	-141.91	11.1008	26	2.17705	2.3208	3.1529	3.9968	yes	after installing the Valco valve, to compare with 502
2017-08-09	504	ratio + sweep	IMAU-H2 bottle 4	H2-flask-13	closed	H2 configuration without Center cup	H2 tuning mass 3 S-closed	7500000000	0	-21.5452	0.742526	6	0.303135	-27.0697	18.5118	6	7.5574	2.3206	3.1526	3.9965	partly	peaks drifted away after few samples
2017-08-09	505	ratio + sweep	IMAU-H2 bottle 4	H2 Mix bottle 5	closed	H2 configuration without Center cup	H2 tuning mass 3 S-closed	7500000000	0	-26.3144	0.995807	20	0.222669	-38.4037	18.1924	20	4.06796	2.321	3.1532	3.9972	yes
2017-08-10	506	ratio + sweep	IMAU-H2 bottle 4	H2 Mix bottle 5	closed	H2 configuration without Center cup	H2 tuning mass 3 S-closed	4000000000	2									2.3212	3.1532	3.9972	no	low pressure; gas left in bellows since the day before; strange numbers, test unstable
2017-08-10	507	ratio + sweep	IMAU-H2 bottle 4	H2 Mix bottle 5	closed	H2 configuration without Center cup	H2 tuning mass 3 S-closed	7500000000	0	-26.7397	0.793974	20	0.177538	-37.3562	12.106	18	2.8534	2.3197	3.1517	3.9952	yes	NEW Qtegra version 50
2017-08-11	508	ratio + sweep	IMAU-H2 bottle 4	H2-bottle-6	closed	H2 configuration without Center cup	H2 tuning mass 3 S-closed	7500000000	0	-80.7021	1.55989	16	0.389973	-146.532	16.9188	16	4.22971	2.3196	3.1517	3.9951	yes
2017-08-11	509	ratio + sweep	IMAU-H2 bottle 4	H2-flask-14	closed	H2 configuration without Center cup	H2 tuning mass 3 S-closed	9000000000	0	18.2406	2.17871	11	0.656907	1142.06	26.4538	12	7.63654	2.32	3.1519	3.9953	yes
2017-08-11	510	ratio + sweep	IMAU-H2 bottle 4	H2-flask-15	closed	H2 configuration without Center cup	H2 tuning mass 3 S-closed	9000000000	2									2.32	3.1521	3.9956	no	stopped after 3rd sample because the peaks drifted, restart as 511
2017-08-11	511	ratio + sweep	IMAU-H2 bottle 4	H2-flask-15	closed	H2 configuration without Center cup	H2 tuning mass 3 S-closed	7500000000	0	24.8105	0.400342	22	0.0853531	2316.87	32.7563	21	7.14802	2.321	3.1528	3.9961	yes	continued with gasses from 510, updated masses
2017-08-12	512	ratio + sweep	IMAU-H2 bottle 4	IMAU-H2 bottle 4	closed	H2 configuration without Center cup	H2 tuning mass 3 S-closed	8500000000	0	0.43656	0.397012	19	0.0910809	0.808694	8.13798	19	1.86698	2.3198	3.1515	3.9949	yes	zero enrichment
2017-08-12	513	ratio + sweep	IMAU-H2 bottle 4	H2-flask-16	closed	H2 configuration without Center cup	H2 tuning mass 3 S-closed	9000000000	0	40.1104	0.856392	28	0.161843	3993.2	52.2984	28	9.88346	2.3188	3.1507	3.994	yes	Flask-16 high DD
2017-08-14	514	ratio + sweep	IMAU-H2 bottle 4	H2-bottle-6	closed	H2 configuration without Center cup	H2 tuning mass 3 S-closed	9000000000	0	-81.8238	1.06431	8	0.37629	-146.586	11.1322	8	3.93584	2.3199	3.1516	3.9949	partly
2017-08-14	515	ratio + sweep	H2-bottle-6	H2-bottle-6	closed	H2 configuration without Center cup	H2 tuning mass 3 S-closed	7500000000	0	-0.752069	1.78869	11	0.53931	-4.16018	16.6016	12	4.79247	2.3199	3.1516	3.9949	partly	NEW GAS A
2017-08-14	516	ratio + sweep	H2-bottle-6	H2-bottle-5	closed	H2 configuration without Center cup	H2 tuning mass 3 S-closed	7500000000	0	59.4879	0.984672	30	0.179776	115.236	14.2713	30	2.60556	2.3199	3.1517	3.9949	yes
2017-08-15	517	ratio + sweep	H2-bottle-6	H2-flask-14	closed	H2 configuration without Center cup	H2 tuning mass 3 S-closed	7500000000	0	107.288	1.09048	14	0.291443	1503.06	26.157	14	6.99075	2.3192	3.1509	3.9942	yes
2017-08-15	518	ratio + sweep	H2-bottle-6	IMAU-H2 bottle 4	closed	H2 configuration without Center cup	H2 tuning mass 3 S-closed		2												no	failed form first meas, restarted as 519
2017-08-15	519	ratio + sweep	H2-bottle-6	IMAU-H2 bottle 4	closed	H2 configuration without Center cup	H2 tuning mass 3 S-closed	7500000000	0	88.51	0.710145	27	0.136667	165.657	25.5944	29	4.75276	2.3198	3.1515	3.9947	yes
2017-08-16	520	LIDI sawtooth		IMAU-H2 bottle 4	closed	H2 configuration without Center cup	H2 tuning mass 3 S-closed		2									2.3194	3.1512	3.9943
2017-08-16	521	ratio + sweep	H2-bottle-6	Heating-tube-1-1	closed	H2 configuration without Center cup	H2 tuning mass 3 S-closed	8500000000	0	521.858	1.91772	20	0.428816	973.669	23.5281	20	5.26104	2.3198	3.1516	3.9947
2017-08-17	522	ratio + sweep	H2-bottle-6	Heating-tube-1-2	closed	H2 configuration without Center cup	H2 tuning mass 3 S-closed	5000000000	0	409.231	1.18264	10	0.373983	737.578	23.2674	10	7.3578	2.3198	3.1517	3.9948
2017-08-17	523	ratio + sweep	H2-bottle-6	Heating-tube-2-1	closed	H2 configuration without Center cup	H2 tuning mass 3 S-closed	7000000000	0	506.582	1.94727	10	0.615782	894.093	20.7683	12	5.9953	2.3195	3.1514	3.9944
2017-08-17	524	ratio + sweep	H2-bottle-6	Heating-tube-2-2	closed	H2 configuration without Center cup	H2 tuning mass 3 S-closed	5500000000	0	482.413	1.24837	18	0.294243	833.494	31.4332	18	7.40889	2.319	3.1509	3.9939
2017-08-18	525	ratio + sweep	IMAU-H2 bottle 4	H2-bottle-1	closed	H2 configuration without Center cup	H2 tuning mass 3 S-closed	7500000000	0	340.312	19.6092	2	13.8658	1862.11	29.6119	11	8.92831	2.3178	3.1494	3.9933		Bottle 6 broken
2017-08-18	526	ratio + sweep	IMAU-H2 bottle 4	H2-bottle-1	closed	H2 configuration without Center cup	H2 tuning mass 3 S-closed	7500000000	0	339.365	2.27982	4	1.13991	1840.17	48.2501	4	24.125	2.3188	3.1505	3.9938	partly
2017-08-18	527	ratio + sweep	IMAU-H2 bottle 4	Heating-tube-4	closed	H2 configuration without Center cup	H2 tuning mass 3 S-closed	8000000000	0	378.246	0.546877	5	0.244571	691.83	26.7992	6	10.9407	2.319	3.1508	3.994	partly	Heating 350C_385min stopped after 3rd sample
2017-08-18	528	ratio + sweep	IMAU-H2 bottle 4	Heating-tube-4	closed	H2 configuration without Center cup	H2 tuning mass 3 S-closed	7500000000	0	371.962	5.48294	24	1.1192	676.706	27.4014	24	5.59328	2.319	3.151	3.9942		Heating 350C_385min
2017-08-28	559	ratio + sweep	IMAU-H2 bottle 4	IMAU-H2 bottle 4	closed	H2 configuration without Center cup	H2 tuning mass 3 S-closed	7000000000	0	-0.695998	1.23524	29	0.229378	1.47089	15.6747	30	2.8618	2.32	3.1518	3.9953		Zero enrichment, first run after CH4
2017-08-28	560	ratio + sweep	IMAU-H2 bottle 4	H2-Flaks-14	closed	H2 configuration without Center cup	H2 tuning mass 3 S-closed	7000000000	0	15.2809	0.44273	16	0.110682	1117.27	18.9882	16	4.74705	2.32	3.1516	3.9946
2017-08-29	561	ratio + sweep	IMAU-H2 bottle 4	H2-Tube-5-1	closed	H2 configuration without Center cup	H2 tuning mass 3 S-closed	7000000000	0	359.012	1.08928	2	0.770235	39741.9	341.81	2	241.696	2.3192	3.1508	3.9938	partly	Tube filled at 1bar from NAT-360, before heating
2017-08-30	562	ratio + sweep	IMAU-H2 bottle 4	H2-Tube-5-1	closed	H2 configuration without Center cup	H2 tuning mass 3 S-closed	7000000000	0	370.76	3.19482	22	0.681139	41244.5	463.044	28	87.5071	2.3176	3.1492	3.9922	yes	restart of previous experiment
2017-08-30	563	ratio + sweep	IMAU-H2 bottle 4	H2-Tube-5-2	closed	H2 configuration without Center cup	H2 tuning mass 3 S-closed	8500000000	0	400.914	3.11629	18	0.734517	723.07	22.5509	18	5.3153	2.3176	3.1493	3.9922		heated 850C 465 min
2017-08-31	564	ratio + sweep	IMAU-H2 bottle 4	H2-Tube-5-3	closed			8500000000	2									2.3194	3.151	3.9939
2017-08-31	565	ratio + sweep	IMAU-H2 bottle 4	H2-Tube-5-3	closed	H2 configuration without Center cup	H2 tuning mass 3 S-closed	7000000000	0	379.779	7.33817	10	2.32053	671.192	34.0131	10	10.7559	2.3194	3.1514	3.9943		heated 850C 1 day 100 min
2017-09-01	566	ratio + sweep	IMAU-H2 bottle 4	H2-Tube-5-4	closed	H2 configuration without Center cup	H2 tuning mass 3 S-closed	7000000000	0	371.209	1.4971	26	0.293606	639.904	20.5009	30	3.74293				yes	heated 850C 2 days
2017-09-05	567_1	ratio + sweep	IMAU-H2 bottle 4	H2-Tube-5-5	closed	H2 configuration without Center cup	H2 tuning mass 3 S-closed	2000000000	0	353.077	0.967642	22	0.206302	529.253	29.8137	28	5.63426	2.3225	3.1541	3.9972		heated 850C 6 days
2017-09-06	567_2	ratio + sweep	IMAU-H2 bottle 4	H2-Tube-6-1	closed	H2 configuration without Center cup	H2 tuning mass 3 S-closed	8500000000	0	381.189	4.3971	29	0.81652	596.977	13.1487	8	4.64878	2.322	3.1541	3.9973	partly	heated 850C 15min
2017-09-07	568	sweeps	IMAU-H2 bottle 4		closed	H2 configuration without Center cup	H2 tuning mass 3 S-closed		2
2017-09-07	569	ratio + sweep	IMAU-H2 bottle 4	H2-Tube-6-2	closed	H2 configuration without Center cup	H2 tuning mass 3 S-closed	3400000000	0	357.074	3.03788	8	1.07405	518.403	30.6928	14	8.20299	2.3224	3.1544	3.9975		heated 850C 1 day
2017-09-07	570	ratio + sweep	IMAU-H2 bottle 4	H2-Flask-14	closed	H2 configuration without Center cup	H2 tuning mass 3 S-closed	8500000000	0	16.6023	0.952069	7	0.359848	1128.69	16.1369	13	4.47557	2.323	3.1548	3.998	yes
2017-09-12	571	ratio + sweep	IMAU-H2 bottle 4	IMAU-H2 bottle 4	closed	H2 configuration without Center cup	H2 tuning mass 3 S-closed	7500000000	0	-0.54938	5.29156	7	2.00002	-2.95286	22.0975	11	6.66265	2.3226	3.1547	3.9983	partly	zero enrichment after backing
2017-09-12	572	ratio + sweep	IMAU-H2 bottle 4	IMAU-H2 bottle 4	closed	H2 configuration without Center cup	H2 tuning mass 3 S-closed	5500000000	0	1.93271	2.71543	13	0.753124	8.53863	17.7037	14	4.73152	2.3238	3.1555	3.9988	yes	zero enrichment after backing
2017-09-12	573	ratio + sweep	IMAU-H2 bottle 4	H2-Bottle-5	closed	H2 configuration without Center cup	H2 tuning mass 3 S-closed	8000000000	0	-26.9671	1.94442	28	0.367461	-41.1801	12.6868	28	2.39758	2.324	3.1559	3.9993	yes	long term stability test
2017-09-13	574	ratio + sweep	IMAU-H2 bottle 4	H2-Bottle-5	closed	H2 configuration without Center cup	H2 tuning mass 3 S-closed	8000000000	0	37.9033	0.93917	5	0.42001	3879.77	44.0074	5	19.6807	2.324	3.1558	3.9993		Bottle 5 - but the values are strange, it is either another gas or contaminated?
2017-09-13	575	ratio + sweep	IMAU-H2 bottle 4	IMAU-H2_Tube-7-1	closed	H2 configuration without Center cup	H2 tuning mass 3 S-closed	8000000000	0	10.1133	1.63699	12	0.472558	31.5501	11.4068	12	3.29285	2.324	3.1559	3.9993		IMAU-H2 in tube A heated at 850C for xxx
2017-09-13	576	ratio + sweep	IMAU-H2 bottle 4	IMAU-H2_Tube-7-2	closed	H2 configuration without Center cup	H2 tuning mass 3 S-closed	7000000000	0	27.1146	2.02123	13	0.560588	-113.74	9.24696	14	2.47135	2.325	3.157	4.0001	yes	IMAU-H2 in tube A heated at 850C for 8h
2017-09-14	577	ratio + sweep	IMAU-H2 bottle 4	IMAU-H2_Tube-8-1	closed	H2 configuration without Center cup	H2 tuning mass 3 S-closed	7000000000	0	26.9731	3.45738	14	0.924023	-113.741	15.4728	14	4.13527	2.3242	3.1564	4	yes	IMAU-H2 in tube XXX? heated at 850C for few minutes
2017-09-14	578	ratio + sweep	IMAU-H2 bottle 4	IMAU-H2_Tube-8-2	closed	H2 configuration without Center cup	H2 tuning mass 3 S-closed	6000000000	0	13.8827	4.20396	7	1.58895	-119.226	14.5203	8	5.13371	2.3248	3.1566	4.0001	yes	IMAU-H2 in tube heated at 850C for 5h
2017-09-14	579	ratio + sweep	IMAU-H2 bottle 4	IMAU-H2_Tube-9-1	closed	H2 configuration without Center cup	H2 tuning mass 3 S-closed	6500000000	0	23.456	1.19065	18	0.280639	-112.31	12.2629	19	2.81329	2.324	3.156	3.9995	yes	IMAU-H2 in tube XX heated at 650C for 15min
2017-09-15	580	ratio + sweep	IMAU-H2 bottle 4	IMAU-H2_Tube-9-2	closed	H2 configuration without Center cup	H2 tuning mass 3 S-closed	6500000000	0	9.32556	1.08404	14	0.289721	-126.764	18.3786	14	4.9119	2.324	3.1564	3.9999	yes	IMAU-H2 in tube XX heated at 650C for 12h
2017-09-15	581	ratio + sweep	IMAU-H2 bottle 4	IMAU-H2_Tube-10-1	closed	H2 configuration without Center cup	H2 tuning mass 3 S-closed	6500000000	0	24.196	0.544634	19	0.124948	-92.1339	13.9426	20	3.11765	2.324	3.1565	4.0001	yes	IMAU-H2 in tube XX heated at 450C for 10min
2017-09-15	582	ratio + sweep	IMAU-H2 bottle 4	IMAU-H2_Tube-10-2	closed	H2 configuration without Center cup	H2 tuning mass 3 S-closed	6000000000	0	10.8155	5.77132	20	1.29051	-118.776	15.4703	19	3.54913	2.324	3.1564	4	yes	IMAU-H2 in tube XX heated at 450C for 6h
2017-09-16	583	ratio + sweep	IMAU-H2 bottle 4	IMAU-H2_Tube-11-1	closed	H2 configuration without Center cup	H2 tuning mass 3 S-closed	6000000000	0	22.6128	1.73507	20	0.387974	-74.8973	12.5901	20	2.81524	2.324	3.1566	4.0001	yes	IMAU-H2 in tube XX heated at 350C for 13h
2017-09-16	584	ratio + sweep	IMAU-H2 bottle 4	IMAU-H2_Tube-12-1	closed	H2 configuration without Center cup	H2 tuning mass 3 S-closed	8000000000	0	22.017	3.21142	20	0.718096	-46.6689	16.6007	20	3.71202	2.3246	3.1572	4.0009	yes	IMAU-H2 in tube XX heated at 220C for 15min
2017-09-17	585	ratio + sweep	IMAU-H2 bottle 4	IMAU-H2_Tube-12-2	closed	H2 configuration without Center cup	H2 tuning mass 3 S-closed	5000000000	0	11.4489	3.46491	17	0.840365	-76.296	16.5423	18	3.89906	2.325	3.1576	4.0013	yes	IMAU-H2 in tube XX heated at 220C for 11h
2017-09-17	586	ratio + sweep	IMAU-H2 bottle 4	IMAU-H2_Tube-13-1	closed	H2 configuration without Center cup	H2 tuning mass 3 S-closed	6000000000	0	15.1753	1.6989	20	0.379886	33.0541	16.5107	19	3.78781	2.3257	3.158	4.0017	yes	IMAU-H2 in tube XX heated at 100C for 25min
2017-09-18	587	ratio + sweep	IMAU-H2 bottle 4	IMAU-H2_Tube-13-2	closed	H2 configuration without Center cup	H2 tuning mass 3 S-closed	6000000000	0	9.46407	6.8246	19	1.56567	-22.186	20.2633	19	4.64873	2.325	3.1571	4.0007	yes	IMAU-H2 in tube XX heated at 100C for 12h
2017-09-18	588	ratio + sweep	IMAU-H2 bottle 4	IMAU-H2_Tube-14-1	closed	H2 configuration without Center cup	H2 tuning mass 3 S-closed	7000000000	0	16.5277	2.07754	20	0.464553	-8.13048	16.4881	20	3.68685	2.325	3.1572	4.0009	yes	IMAU-H2 in tube XX heated at 100C for 9h
2017-09-18	589	ratio + sweep	IMAU-H2 bottle 4	IMAU-H2_Tube-14-2	closed	H2 configuration without Center cup	H2 tuning mass 3 S-closed	7000000000	0	12.6672	0.571909	16	0.142977	-14.9251	13.9449	16	3.48622	2.325	3.1573	4.0008	yes	IMAU-H2 in tube XX heated at 100C for 21h
2017-09-19	590	ratio + sweep	IMAU-H2 bottle 4	IMAU-H2_Tube-14-3	closed	H2 configuration without Center cup	H2 tuning mass 3 S-closed	7500000000	0	10.1609	1.56505	20	0.349956	-27.2187	16.7769	20	3.75142	2.3256	3.1574	4.001	yes	IMAU-H2 in tube XX heated at 100C for 29h20min
2017-09-19	591	ratio + sweep	IMAU-H2 bottle 4	IMAU-H2_Tube-15-1	closed	H2 configuration without Center cup	H2 tuning mass 3 S-closed	8000000000	0	20.2148	1.32932	14	0.355275	-2.85281	12.864	14	3.43805	2.3256	3.1574	4.001	yes	IMAU-H2 in tube XX heated at 100C for 70min
2017-09-20	592	ratio + sweep	IMAU-H2 bottle 4	IMAU-H2_Tube-15-2	closed	H2 configuration without Center cup	H2 tuning mass 3 S-closed	8000000000	0	17.6339	1.63518	19	0.375135	-10.9632	10.3259	19	2.36892	2.3256	3.1575	4.0011	yes	IMAU-H2 in tube XX heated at 100C for 12-5h
2017-09-20	593	ratio + sweep	IMAU-H2 bottle 4	IMAU-H2 bottle 4	closed	H2 configuration without Center cup	H2 tuning mass 3 S-closed	6000000000	0	-0.427392	3.67241	11	1.10727	-2.94849	17.3284	11	5.2247	2.3255	3.1575	4.0011	yes	Zero enrichment, with bellows at 100% and 89%
2017-09-20	594	ratio + sweep	IMAU-H2 bottle 4	IMAU-H2 bottle 4	closed				2									2.3255	3.1578	4.0013		Zero enrichment, with bellows at 100% and 80%
2017-09-20	595	ratio + sweep	IMAU-H2 bottle 4	IMAU-H2_Tube-16-1	closed	H2 configuration without Center cup	H2 tuning mass 3 S-closed	7000000000	0	16.5554	0.695346	23	0.14499	-5.12706	10.1034	23	2.10671	2.3255	3.158	4.0015	yes	IMAU-H2 in tube XX heated at 100C for 27min
2017-09-21	596	ratio + sweep	IMAU-H2 bottle 4	IMAU-H2_Tube-16-2	closed	H2 configuration without Center cup	H2 tuning mass 3 S-closed	8000000000	0	13.5545	0.886332	10	0.280283	-16.2992	12.7303	10	4.02567	2.3258	3.1578	4.0014	yes	IMAU-H2 in tube XX heated at 100C for 12h
2017-09-21	597	ratio + sweep	IMAU-H2 bottle 4	IMAU-H2_Tube-17-1	closed	H2 configuration without Center cup	H2 tuning mass 3 S-closed	6500000000	0	11.0482	0.468109	8	0.165501	29.4287	13.4737	8	4.76369	2.326	3.1579	4.0015	yes	IMAU-H2 in tube XX not heated
2017-09-21	598	ratio + sweep	IMAU-H2 bottle 4	IMAU-H2_Tube-17-2	closed	H2 configuration without Center cup	H2 tuning mass 3 S-closed	6500000000	0	18.0938	3.28586	25	0.657171	29.6251	14.3417	24	2.92749	2.3255	3.1576	4.0011	yes	IMAU-H2 in tube XX heated 100C 15 min
2017-09-22	599	ratio + sweep	IMAU-H2 bottle 4	IMAU-H2_+NAT360-B14	closed	H2 configuration without Center cup	H2 tuning mass 3 S-closed	6500000000	0	15.5139	1.05101	14	0.280895	1142.44	23.2868	14	6.22367	2.3256	3.1577	4.0013	yes	Flask 14 cold (RT)
2017-09-22	600	ratio + sweep	IMAU-H2 bottle 4	Tube 18-1_IMAU-H2_+NAT360-Flask 14	closed	H2 configuration without Center cup	H2 tuning mass 3 S-closed	6000000000	0	28.1037	1.44104	16	0.360259	-114.835	13.4336	16	3.35841	2.3258	3.1574	4.0009	yes	gas from Flask 14 - 40 min at 850 C
2017-09-22	601	ratio + sweep	IMAU-H2 bottle 4	Tube 18-2_IMAU-H2_+NAT360-Flask 14	closed	H2 configuration without Center cup	H2 tuning mass 3 S-closed	4500000000	0	-0.688762	0.943635	13	0.261717	-165.892	12.405	13	3.44053	2.3256	3.1572	4.0007	yes	gas from Flask 14 - 5h50min at 850 C
2017-09-22	602	ratio + sweep	IMAU-H2 bottle 4	Tube-19-1_IMAU-H2_+NAT360-Flask 14	closed	H2 configuration without Center cup	H2 tuning mass 3 S-closed	6500000000	0	32.938	9.6865	14	2.58883	-83.9404	13.2977	14	3.55396	2.3246	3.1566	4.0002	yes	gas from Flask 14 - 3.5h at 450C
2017-09-23	603	ratio + sweep	IMAU-H2 bottle 4	Tube-20-1_IMAU-H2_+NAT360-Flask 14	closed	H2 configuration without Center cup	H2 tuning mass 3 S-closed	7000000000	0	20.469	4.07313	18	0.960047	-12.1136	16.7305	18	3.94343	2.3254	3.1577	4.0013	yes	gas from Flask 14 - 8h at 100C, press adj multi 7e9
2017-09-23	604	ratio + sweep	IMAU-H2 bottle 4	IMAU-H2_Tube-16-3 lN2	closed	H2 configuration without Center cup	H2 tuning mass 3 S-closed	5500000000	0	-53.4816	3.59638	18	0.847675	-100.22	18.1428	18	4.2763	2.3261	3.158	4.0016	yes	long in lN2
2017-09-23	605	ratio + sweep	IMAU-H2 bottle 4	Tube-21-1	closed	H2 configuration without Center cup	H2 tuning mass 3 S-closed	7500000000	0	-83.4948	1.80195	19	0.413395	-139.445	12.7584	19	2.92698	2.326	3.1581	4.0016	yes	gas from AP-552 not heated
2017-09-24	606	ratio + sweep	IMAU-H2 bottle 4	Tube-21-2	closed	H2 configuration without Center cup	H2 tuning mass 3 S-closed	7500000000	0	-76.7481	0.897426	9	0.299142	-173.353	10.1969	10	3.22453	2.3263	3.1583	4.0018	partly	gas from AP-552 13.5 h at 100C
2017-09-24	607	ratio + sweep	IMAU-H2 bottle 4	IMAU-H2_Tube-16-4 lN2	closed	H2 configuration without Center cup	H2 tuning mass 3 S-closed	4500000000	0	23.8	0.7	14	0.187083	79.5	18.9	14	5.05124	2.3259	3.158	4.0015	yes	after LN2, heated at room temp
2017-09-24	608	ratio + sweep	IMAU-H2 bottle 4	Tube-22-1	closed	H2 configuration without Center cup	H2 tuning mass 3 S-closed	7500000000	0	-64.5172	0.902509	20	0.201807	-224.689	10.2543	20	2.29292	2.325	3.1573	4.0008	yes	gas from AP-552 3 h at 450C check time
2017-09-25	609	ratio + sweep	IMAU-H2 bottle 4	Tube-22-2	closed	H2 configuration without Center cup	H2 tuning mass 3 S-closed	4500000000	0	-96.7566	2.66159	14	0.71134	-256.29	14.2534	14	3.80938	2.3249	3.1569	4.0005	yes	gas from AP-552 10 h at 250C check time ! the gas left from test 608 that was heated before to 450C
2017-09-25	610	ratio + sweep	IMAU-H2 bottle 4	Tube-23-1	closed	H2 configuration without Center cup	H2 tuning mass 3 S-closed	7000000000	0	-59.7558	1.5788	19	0.362201	-237.262	15.5271	19	3.56215	2.3245	3.1568	4.0002	yes	gas from AP-552 1h at 850C
2017-09-26	611	ratio + sweep	IMAU-H2 bottle 4	Tube-23-2	closed	H2 configuration without Center cup	H2 tuning mass 3 S-closed	4500000000	0	-79.0514	8.44209	12	2.43702	-273.375	14.9789	12	4.32404	2.3235	3.1555	3.9992	yes	gas from AP-552 22h at 850C
2017-09-26	612	ratio + sweep	IMAU-H2 bottle 4	Tube-25-1	closed	H2 configuration without Center cup	H2 tuning mass 3 S-closed	6000000000	0	32.1996	0.650029	14	0.173728	-102.877	8.063	13	2.23627	2.3237	3.1559	3.9993	yes	IMAU-H2 heated at 850C for 1h10 min
2017-09-26	613	ratio + sweep	IMAU-H2 bottle 4	Tube-24-1	closed	H2 configuration without Center cup	H2 tuning mass 3 S-closed	7000000000	0	-56.8668	0.72673	20	0.162502	-105.698	12.0232	20	2.68846	2.3237	3.1558	3.9993	yes	IMAU-H2 in LN2 for ~ 8 h
2017-09-27	614	ratio + sweep	IMAU-H2 bottle 4	Tube-24-2	closed	H2 configuration without Center cup	H2 tuning mass 3 S-closed	7000000000	0	20.2956	0.874545	18	0.206132	57.2664	13.6947	12	3.95332	2.324	3.1561	3.9996	yes	sample form 613, left at room temperature for some hours
2017-09-27	615	ratio + sweep	IMAU-H2 bottle 4	Tube-25-2	closed	H2 configuration without Center cup	H2 tuning mass 3 S-closed	4500000000	0	16.7733	0.650305	11	0.196074	-135.469	12.2343	14	3.26975	2.3242	3.1562	3.9997	yes	IMAU-H2 heated at 850C for 21h
2017-09-27	616	ratio + sweep	IMAU-H2 bottle 4	Tube-26-1	closed	H2 configuration without Center cup	H2 tuning mass 3 S-closed	4500000000	0	5.70038	0.4259	6	0.173873	4.79425	11.3489	5	5.0754	2.324	3.156	3.9995	yes	IMAU-H2 in tube without platinum not heated
2017-09-27	617	ratio + sweep	IMAU-H2 bottle 4	Tube-26-2	closed	H2 configuration without Center cup	H2 tuning mass 3 S-closed	7000000000	0	25.0544	1.81067	20	0.404879	-116.594	15.2612	20	3.4125	2.3235	3.1555	3.999	yes	IMAU-H2 in tube without platinum at 850C for 1.5h

## Sheet: Heating_experiments
Experiments							Results vs IMAU-H2 Bottle 4									DDD calculation vs high temp ref							0	good
Date	Exp.	Bottle	Gas	Gas code	Temp (C )	Time (min)	dD mean	dD std	dD n	dD sderr	dDD mean	dDD std	dDD n	dDD sderr	Flag	dD (‰)	dDD (‰)	ΔDD (‰)	ΔDD sderr	Notes			1	questionable
2017-08-16	521	Tube-1-1	NAT-360	1	850	30	397.31	1.91772	20	0.428816	690.595	23.5281	20	5.26104	1	360.423	907.562	50.2793	2.91597				2	bad
2017-08-17	522	Tube-1-2	NAT-360	1	850	30	293.901	1.18264	10	0.373983	488.365	23.2674	10	7.3578	3	259.743	679.378	78.3472	4.67882	room temp overnight			3	room temperature, not equilibrated
2017-08-17	523	Tube-2-1	NAT-360	1	850	280	383.285	1.94727	10	0.615782	622.433	20.7683	12	5.9953	0	346.767	830.651	28.477	3.43185				4	short heating
2017-08-17	524	Tube-2-2	NAT-360	1	850	565	361.094	1.24837	18	0.294243	570.525	31.4332	18	7.40889	0	325.162	772.082	28.2999	4.24279
2017-08-18	527	Tube-4	NAT-360	1	350	385	378.246	0.546877	5	0.244571	691.83	26.7992	6	10.9407	0	341.861	908.955	80.3255	6.08847
2017-08-18	528	Tube-4	NAT-360	1	350	385	371.962	5.48294	24	1.1192	676.706	27.4014	24	5.59328	0	335.743	891.89	80.4978	3.60345
2017-08-29	561	Tube-5-1	NAT-360	1	25	0	359.012	1.08928	2	0.770235	39741.9	341.81	2	241.696	3	323.136	44970.6	25757.5	141.402
2017-08-30	562	Tube-5-1	NAT-360	1	25	0	370.76	3.19482	22	0.681139	41244.5	463.044	28	87.5071	3	334.573	46666.1	26270.9	56.2153
2017-08-30	563	Tube-5-2	NAT-360	1	850	465	400.914	3.11629	18	0.734517	723.07	22.5509	18	5.3153	1	363.931	944.205	64.9547	3.07095
2017-08-31	565	Tube-5-3	NAT-360	1	850	1540	379.779	7.33817	10	2.32053	671.192	34.0131	10	10.7559	1	343.355	885.669	64.7756	6.96828
2017-09-01	566	Tube-5-4	NAT-360	1	850	2880	371.209	1.4971	26	0.293606	639.904	20.5009	30	3.74293	1	335.011	850.365	57.9425	2.14919
2017-09-05	567	Tube-5-5	NAT-360	1	850	8640	353.077	0.967642	22	0.206302	529.253	29.8137	28	5.63426	0	317.358	725.514	13.1766	3.26151	low pres; 567_1
2017-09-06	567	Tube-6-1	NAT-360	1	850	15	381.189	4.3971	29	0.81652	596.977	13.1487	8	4.64878	4	344.727	801.928	15.4147	2.84139	567_2
2017-09-07	569	Tube-6-2	NAT-360	1	850	1440	357.074	3.03788	8	1.07405	518.403	30.6928	14	8.20299	0	321.249	713.271	0.0714198	4.96249
2017-09-13	575	Tube-7-1	IMAU-H2	2	25	15	10.1133	1.63699	12	0.472558	31.5501	11.4068	12	3.29285	0	-16.5525	163.937	226.313	3.59571
2017-09-13	576	Tube-7-2	IMAU-H2	2	850	480	27.1146	2.02123	13	0.560588	-113.74	9.24696	14	2.47135	0	0	0	19	2.71379	REFERENCE
2017-09-14	577	Tube-8-1	IMAU-H2	2	850	10	26.9731	3.45738	14	0.924023	-113.741	15.4728	14	4.13527	0	-0.137776	-0.000663607	19.2802	4.53079
2017-09-14	578	Tube-8-2	IMAU-H2	2	850	300	13.8827	4.20396	7	1.58895	-119.226	14.5203	8	5.13371	0	-12.8826	-6.19004	39.2976	6.20801
2017-09-14	579	Tube-9-1	IMAU-H2	2	650	15	23.456	1.19065	18	0.280639	-112.31	12.2629	19	2.81329	4	-3.56203	1.61352	27.9543	2.88986
2017-09-15	580	Tube-9-2	IMAU-H2	2	650	720	9.32556	1.08404	14	0.289721	-126.764	18.3786	14	4.9119	0	-17.3195	-14.6946	39.7294	5.12203
2017-09-15	581	Tube-10-1	IMAU-H2	2	450	10	24.196	0.544634	19	0.124948	-92.1339	13.9426	20	3.11765	4	-2.84157	24.3794	49.8003	3.14606
2017-09-15	582	Tube-10-2	IMAU-H2	2	450	360	10.8155	5.77132	20	1.29051	-118.776	15.4703	19	3.54913	0	-15.8689	-5.68249	46.1485	4.54734
2017-09-16	583	Tube-11-1	IMAU-H2	2	350	780	22.6128	1.73507	20	0.387974	-74.8973	12.5901	20	2.81524	0	-4.38301	43.828	73.0465	2.95628
2017-09-16	584	Tube-12-1	IMAU-H2	2	220	15	22.017	3.21142	20	0.718096	-46.6689	16.6007	20	3.71202	4	-4.96311	75.6792	107.079	4.06388
2017-09-17	585	Tube-12-2	IMAU-H2	2	220	660	11.4489	3.46491	17	0.840365	-76.296	16.5423	18	3.89906	0	-15.2521	42.2499	95.2063	4.41947
2017-09-17	586	Tube-13-1	IMAU-H2	2	100	25	15.1753	1.6989	20	0.379886	33.0541	16.5107	19	3.78781	4	-11.6242	165.634	215.884	3.98445
2017-09-18	587	Tube-13-2	IMAU-H2	2	100	720	9.46407	6.8246	19	1.56567	-22.186	20.2633	19	4.64873	0	-17.1846	103.304	163.927	6.03377
2017-09-18	588	Tube-14-1	IMAU-H2	2	100	540	16.5277	2.07754	20	0.464553	-8.13048	16.4881	20	3.68685	0	-10.3074	119.164	164.306	3.9139
2017-09-18	589	Tube-14-2	IMAU-H2	2	100	1260	12.6672	0.571909	16	0.142977	-14.9251	13.9449	16	3.48622	0	-14.0661	111.497	165.163	3.60171
2017-09-19	590	Tube-14-3	IMAU-H2	2	100	1740	10.1609	1.56505	20	0.349956	-27.2187	16.7769	20	3.75142	0	-16.5062	97.6256	156.339	3.96159
2017-09-19	591	Tube-15-1	IMAU-H2	2	100	70	20.2148	1.32932	14	0.355275	-2.85281	12.864	14	3.43805	0	-6.71769	125.119	162.056	3.57893
2017-09-20	592	Tube-15-2	IMAU-H2	2	100	750	17.6339	1.63518	19	0.375135	-10.9632	10.3259	19	2.36892	0	-9.23047	115.967	158.458	2.56223
2017-09-20	595	Tube-16-1	IMAU-H2	2	100	27	16.5554	0.695346	23	0.14499	-5.12706	10.1034	23	2.10671	0	-10.2805	122.552	167.768	2.17676
2017-09-21	596	Tube-16-2	IMAU-H2	2	100	720	13.5545	0.886332	10	0.280283	-16.2992	12.7303	10	4.02567	0	-13.2022	109.946	161.502	4.18451
2017-09-21	597	Tube-17-1	IMAU-H2	2	100	1	11.0482	0.468109	8	0.165501	29.4287	13.4737	8	4.76369	4	-15.6423	161.543	221.528	4.93279
2017-09-21	598	Tube-17-2	IMAU-H2	2	100	15	18.0938	3.28586	25	0.657171	29.6251	14.3417	24	2.92749	4	-8.78271	161.765	204.91	3.36695
2017-09-26	612	Tube-25-1	IMAU-H2	2	850	70	32.1996	0.650029	14	0.173728	-102.877	8.063	13	2.23627	0	4.95076	12.2576	21.3525	2.24125
2017-09-27	615	Tube-25-2	IMAU-H2	2	850	1260	16.7733	0.650305	11	0.196074	-135.469	12.2343	14	3.26975	0	-10.0683	-24.5171	14.3396	3.35983
2017-09-22	599	B14	Flask 14	3	25		15.5139	1.05101	14	0.280895	1142.44	23.2868	14	6.22367	3	-11.2945	1417.4	1519.93	6.5199
2017-09-22	600	Tube 18-1	Flask 14	3	850	40	28.1037	1.44104	16	0.360259	-114.835	13.4336	16	3.35841	0	0.962971	-1.23498	15.7843	3.4279
2017-09-22	601	Tube 18-2	Flask 14	3	850	350	-0.688762	0.943635	13	0.261717	-165.892	12.405	13	3.44053	0	-27.0694	-58.8448	13.1453	3.6738
2017-09-22	602	Tube-19-1	Flask 14	3	450	210	32.938	9.6865	14	2.58883	-83.9404	13.2977	14	3.55396	0	5.66964	33.6243	41.4208	6.32726
2017-09-23	603	Tube-20-1	Flask 14	3	100	480	20.469	4.07313	18	0.960047	-12.1136	16.7305	18	3.94343	0	-6.47023	114.669	150.69	4.55219
2017-09-23	605	Tube-21-1	AP-552	4	25		-83.4948	1.80195	19	0.413395	-139.445	12.7584	19	2.92698	0	-107.689	-29.0038	242.681	3.84585
2017-09-24	606	Tube-21-2	AP-552	4	100	810	-76.7481	0.897426	9	0.299142	-173.353	10.1969	10	3.22453	0	-101.121	-67.2628	176.335	4.06414
2017-09-24	608	Tube-22-1	AP-552	4	450	180	-64.5172	0.902509	20	0.201807	-224.689	10.2543	20	2.29292	0	-89.2128	-125.188	74.6205	2.80334
2017-09-25	609	Tube-22-2	AP-552	4	250	600	-96.7566	2.66159	14	0.71134	-256.29	14.2534	14	3.80938	0	-120.601	-160.844	105.72	5.22933
2017-09-25	610	Tube-23-1	AP-552	4	850	60	-59.7558	1.5788	19	0.362201	-237.262	15.5271	19	3.56215	0	-84.5772	-139.374	46.5148	4.32778
2017-09-26	611	Tube-23-2	AP-552	4	850	1320	-79.0514	8.44209	12	2.43702	-273.375	14.9789	12	4.32404	0	-103.363	-180.122	39.179	7.72392
Reference gas high temp (selected from above)
DDD Ref	19
dD Ref	27.1146
dDD Ref	-113.74
Initial measurements vs Botle 6
2017-08-16	521	H2-bottle-6	Heating-tube-1-1		521.858	1.91772	20	0.428816	973.669	23.5281	20	5.26104
2017-08-17	522	H2-bottle-6	Heating-tube-1-2		409.231	1.18264	10	0.373983	737.578	23.2674	10	7.3578
2017-08-17	523	H2-bottle-6	Heating-tube-2-1		506.582	1.94727	10	0.615782	894.093	20.7683	12	5.9953
2017-08-17	524	H2-bottle-6	Heating-tube-2-2		482.413	1.24837	18	0.294243	833.494	31.4332	18	7.40889
Bottle 6 vs Bottle 4
	mean	stdev
dD	-81.8391	0.754026
dDD	-143.425	5.50962

## Sheet: Theoretical_Temp_dep
T (°C)	T (K)	Keq	ΔDD (permil)
-200	73.15	1.91162	1092.47			This is the theoreticaly calculated clumping anomaly for a temperature range of -200 to 1000 C, at thermodinamic equilibrium
-190	83.15	2.06328	938.661			Author: Cristof Janssen
-180	93.15	2.18257	832.702
-170	103.15	2.28139	753.317
-160	113.15	2.36705	689.867
-150	123.15	2.44397	636.681			The uncertainty of this calculation is estimated at about 1‰ or smaller for the entire temperature range
-140	133.15	2.51473	590.628			between 5 and 10000 K. For convenience, we here give an empirical approximation to the equilibrium constant
-130	143.15	2.58085	549.877			for the 250 to 2000 K range, which agrees with the calculated result to better than 2‰.
-120	153.15	2.64319	513.323			It is given by the following expression:
-110	163.15	2.70226	480.242
-100	173.15	2.75836	450.137			Kemp = A exp(-J0/T) F(T),
-90	183.15	2.81168	422.637			where A = 7.157, J0 = 78.942 K,
-80	193.15	2.86234	397.458			and where F(T) is the Hill function F(T) = (al + ah(T/J1)r) / (1 + (T/J1)r) with al = 0.5952, ah = 0.5617, J1 = 2203 K and r = 1.943.
-70	203.15	2.91046	374.353
-60	213.15	2.95612	353.125
-50	223.15	2.99942	333.591
-40	233.15	3.04046	315.59
-30	243.15	3.07934	298.98
-20	253.15	3.11617	283.627
-10	263.15	3.15105	269.418
0	273.15	3.18409	256.246
10	283.15	3.2154	244.013
20	293.15	3.24508	232.635
30	303.15	3.27323	222.035
40	313.15	3.29995	212.14
50	323.15	3.32532	202.892
60	333.15	3.34943	194.233
70	343.15	3.37236	186.113
80	353.15	3.39419	178.484
90	363.15	3.41498	171.31
100	373.15	3.43481	164.548
110	383.15	3.45374	158.165
120	393.15	3.47181	152.137
130	403.15	3.48909	146.431
140	413.15	3.50561	141.028
150	423.15	3.52144	135.899
160	433.15	3.5366	131.03
170	443.15	3.55114	126.399
180	453.15	3.56508	121.994
190	463.15	3.57848	117.793
200	473.15	3.59134	113.79
210	483.15	3.60372	109.964
220	493.15	3.61562	106.311
230	503.15	3.62707	102.819
240	513.15	3.6381	99.475
250	523.15	3.64873	96.2719
260	533.15	3.65898	93.2008
270	543.15	3.66886	90.2569
280	553.15	3.67839	87.4323
290	563.15	3.68759	84.7193
300	573.15	3.69648	82.1105
310	583.15	3.70506	79.6046
320	593.15	3.71336	77.1915
330	603.15	3.72138	74.8701
340	613.15	3.72913	72.6362
350	623.15	3.73663	70.4833
360	633.15	3.74388	68.4103
370	643.15	3.7509	66.4107
380	653.15	3.7577	64.4809
390	663.15	3.76428	62.6202
400	673.15	3.77065	60.8251
410	683.15	3.77682	59.092
420	693.15	3.7828	57.4178
430	703.15	3.7886	55.799
440	713.15	3.79422	54.2351
450	723.15	3.79966	52.7258
460	733.15	3.80494	51.2649
470	743.15	3.81006	49.8522
480	753.15	3.81502	48.4873
490	763.15	3.81983	47.167
500	773.15	3.8245	45.8884
510	783.15	3.82903	44.651
520	793.15	3.83343	43.4519
530	803.15	3.8377	42.291
540	813.15	3.84184	41.1678
550	823.15	3.84586	40.0795
560	833.15	3.84976	39.0258
570	843.15	3.85355	38.0039
580	853.15	3.85723	37.0136
590	863.15	3.8608	36.0547
600	873.15	3.86427	35.1244
610	883.15	3.86764	34.2224
620	893.15	3.87092	33.3461
630	903.15	3.8741	32.4979
640	913.15	3.87719	31.675
650	923.15	3.88019	30.8774
660	933.15	3.88311	30.1022
670	943.15	3.88594	29.352
680	953.15	3.8887	28.6214
690	963.15	3.89138	27.913
700	973.15	3.89398	27.2266
710	983.15	3.89651	26.5597
720	993.15	3.89898	25.9093
730	1003.15	3.90137	25.2809
740	1013.15	3.9037	24.6689
750	1023.15	3.90596	24.076
760	1033.15	3.90816	23.4995
770	1043.15	3.9103	22.9394
780	1053.15	3.91239	22.393
790	1063.15	3.91441	21.8654
800	1073.15	3.91639	21.3487
810	1083.15	3.91831	20.8483
820	1093.15	3.92017	20.3639
830	1103.15	3.92199	19.8904
840	1113.15	3.92376	19.4303
850	1123.15	3.92548	18.9837
860	1133.15	3.92716	18.5478
870	1143.15	3.92879	18.1252
880	1153.15	3.93038	17.7133
890	1163.15	3.93192	17.3147
900	1173.15	3.93343	16.9242
910	1183.15	3.93489	16.5468
920	1193.15	3.93632	16.1775
930	1203.15	3.93771	15.8188
940	1213.15	3.93907	15.4681
950	1223.15	3.94039	15.1279
960	1233.15	3.94168	14.7957
970	1243.15	3.94293	14.474
980	1253.15	3.94415	14.1602
990	1263.15	3.94534	13.8543
1000	1273.15	3.9465	13.5563

## Sheet: Flags
Heating experiments			0	good
			1	questionable
			2	bad
			3	room temperature, not equilibrated
			4	short heating
All experimetns			0	good
			1	questionable
			2	bad
			3	LIDI test
